# Supplementary material for: CBL-Interacting Protein Kinases 18 (CIPK18) Gene Positively Regulates Drought Resistance in Potato
Source: Int J Mol Sci. 2023 Feb 10;24(4):3613. doi: 10.3390/ijms24043613 (PMC9964222; doi:10.3390/ijms24043613)
Supplement: Supplementary file 1 [file ijms-24-03613-s001.zip]

Archive with 1 entries (1 files):
- ijms-2117000-supplementary.pdf
